# Supplementary material for: Fungal Community Composition and Diversity Across Soil Depths Under Different Cover Crop Treatments
Source: J Fungi (Basel). 2026 Jan 31;12(2):100. doi: 10.3390/jof12020100 (PMC12941469; doi:10.3390/jof12020100)
Supplement: Supplementary file 1 [file jof-12-00100-s001.zip]

Archive with 1 entries (1 files):
- jof-4026371-supplementary.pdf
